# Supplementary material for: Emerging Threat of Antimicrobial Resistance in β-Hemolytic Streptococci
Source: Front Microbiol. 2020 May 15;11:797. doi: 10.3389/fmicb.2020.00797 (PMC7242567; doi:10.3389/fmicb.2020.00797)
Supplement: TABLE S1 — Overview of resistance genes and their associated mobile genetic elements. [file Table_1.XLSX]

## Sheet: S. pyogenes (GAS)
ID	GenBank Accession	Year	emm-type	ST-type	Phenotype	MLS-resistance gene	ICE-family	Integration site	Co-resistance genes on same ICE	Other resistance genes [vector]	Comment
iGAS205	JAAABS000000000	2009	emm11	ST403	cMLSb	erm(B)	Tn6003	rumA (23S rRNA methyltransferase)	tet(M) , aadE , aphA3 and sat4		tet(M) located on Tn916
iGAS218	JAAABT000000000	2010	emm11	ST403	cMLSb	erm(B)	Tn6003	rumA (23S rRNA methyltransferase)	tet(M) , aadE , aphA3 and sat4		tet(M) located on Tn916
iGAS220	JAAABU000000000	2010	emm11	ST403	cMLSb	erm(B)	Tn6003	rumA (23S rRNA methyltransferase)	tet(M) , aadE , aphA3 and sat4		tet(M) located on Tn916
iGAS221	JAAABV000000000	2010	emm11	ST403	cMLSb	erm(B)	Tn6003	rumA (23S rRNA methyltransferase)	tet(M) , aadE , aphA3 and sat4		tet(M) located on Tn916
iGAS222	JAAABW000000000	2010	emm11	ST403	cMLSb	erm(B)	Tn6003	rumA (23S rRNA methyltransferase)	tet(M) , aadE , aphA3 and sat4		tet(M) located on Tn916
iGAS226	JAAABX000000000	2010	emm11	ST403	cMLSb	erm(B)	Tn6003	rumA (23S rRNA methyltransferase)	tet(M) , aadE , aphA3 and sat4		tet(M) located on Tn916
iGAS228	JAAABY000000000	2010	emm11	ST403	cMLSb	erm(B)	Tn6003	rumA (23S rRNA methyltransferase)	tet(M) , aadE , aphA3 and sat4		tet(M) located on Tn916
iGAS230	JAAABZ000000000	2010	emm11	ST403	cMLSb	erm(B)	Tn6003	rumA (23S rRNA methyltransferase)	tet(M) , aadE , aphA3 and sat4		tet(M) located on Tn916
iGAS239	JAAACA000000000	2011	emm11	ST403	cMLSb	erm(B)	Tn6003	rumA (23S rRNA methyltransferase)	tet(M) , aadE , aphA3 and sat4		tet(M) located on Tn916
iGAS245	JAAACB000000000	2011	emm11	ST403	cMLSb	erm(B)	Tn6003	rumA (23S rRNA methyltransferase)	tet(M) , aadE , aphA3 and sat4		tet(M) located on Tn916
iGAS260	JAAACC000000000	2012	emm11	ST403	cMLSb	erm(B)	Tn6003	rumA (23S rRNA methyltransferase)	tet(M) , aadE , aphA3 and sat4		tet(M) located on Tn916
iGAS300	JAAACD000000000	2014	emm11	ST403	cMLSb	erm(B)	Tn6003	rumA (23S rRNA methyltransferase)	tet(M) , aadE , aphA3 and sat4		tet(M) located on Tn916
iGAS302	JAAACE000000000	2014	emm58	ST176	iMLSb	erm(A)	ICEsp2905	rumA (23S rRNA methyltransferase)
iGAS307	JAAACF000000000	2015	emm11	ST403	cMLSb	erm(B)	Tn6003	rumA (23S rRNA methyltransferase)	tet(M) , aadE , aphA3 and sat4		tet(M) located on Tn916
iGAS326	JAAACG000000000	2016	emm11	ST403	cMLSb	erm(B)	Tn6003	rumA (23S rRNA methyltransferase)	tet(M) , aadE , aphA3 and sat4		tet(M) located on Tn916

## Sheet:  S. agalactiae (GBS)
ID	GenBank Accession	Year	Capsuletype	MLST-type	Phenotype	MLS-resistance gene	Mobile genetic element (MGE)	Integration site	Co-resistance genes on same MGE	Other resistance genes [vector]	Comment
iGBS92	JAAADA000000000	2004	III	17	iMLSb	erm(T)	pRW35	Not integrated		tet(M) [Tn916]
iGBS132	JAAADB000000000	2005	Ia	7	cMLSb	Not detected
iGBS156	JAAADC000000000	2006	II	1	iMLSb	erm(A)	Unknown	rumA (23S rRNA methyltransferase)		tet(M) [Tn916]
iGBS168	JAAADD000000000	2007	V	1	iMLSb	erm(A)	Unknown	rumA (23S rRNA methyltransferase)		tet(M) [Tn916]
iGBS189	JAAADE000000000	2007	V	1	cMLSb	erm(B)	Tn3872	rumA (23S rRNA methyltransferase)	tet(M)		tet(M) located on Tn916
iGBS191	JAAADF000000000	2007	III	19	cMLSb	erm(B)	ICESa2603	Not located		tet(O) [Unknown] , lsa(C) [IMESagUCN70]
iGBS194	JAAADG000000000	2007	V	1	cMLSb	erm(B)	Tn3872	rumA (23S rRNA methyltransferase)	tet(M)		tet(M) located on Tn916
iGBS205	JAAADH000000000	2008	III	1432	cMLSb	erm(B)	Tn3872	Not located	tet(M)	cat [pC194]	tet(M) located on Tn916
iGBS219	JAAADI000000000	2008	V	1	cMLSb	erm(B)	Tn3872	aphA (Class B acid phosphatase)	tet(M)		tet(M) located on Tn916
iGBS221	JAAADJ000000000	2008	Ia	23	M	mef(E)	Phage1207.3	Not located		tet(M) [Tn916]
iGBS236	JAAADK000000000	2009	IV	1433	cMLSb	erm(B)	ICESa2603	rpil (L7/L12 ribosomal protein)	tet(O)
iGBS251	JAAADL000000000	2010	III	335	iMLSb	erm(A)	ICEsp2905	Not located		tet(M) [Tn916]
iGBS274	JAAADM000000000	2011	V	1	cMLSb	erm(B)	Tn3872	aphA (Class B acid phosphatase)	tet(M)		tet(M) located on Tn916
iGBS284	JAAADN000000000	2011	Ib	12	cMLSb	erm(B)	ICESa2603	rumA (23S rRNA methyltransferase)	tet(O) , aadE , aphA3 and sat4
iGBS296	JAAADO000000000	2012	Ia	23	M	mef(E)	Phage1207.3	Not located		tet(M) [Tn916]
iGBS300	JAAADP000000000	2012	III	17	cMLSb	erm(B)	ICESa2603	Not located	tet(O) , aadE , aphA3 and sat4
iGBS306	JAAADQ000000000	2012	III	17	cMLSb	erm(B)	ICESa2603	Not located	tet(O) , aadE , aphA3 and sat4
iGBS308	JAAADR000000000	2012	III	1399	L	lsa(C)	IMESagUCN70	Not located		tet(M) [Tn916]
iGBS310	JAAADS000000000	2012	Ib	12	cMLSb	erm(B)	ICESa2603	rumA (23S rRNA methyltransferase)	tet(O) , aadE , aphA3 and sat4
iGBS313	JAAADT000000000	2012	III	17	cMLSb	erm(B)	ICESa2603	rumA (23S rRNA methyltransferase)	tet(O) , aadE , aphA3 and sat4
iGBS318	JAAADU000000000	2013	III	19	cMLSb	erm(B)	ICESa2603	Not located	aadE , aphA3 and sat4	tet(M) [Tn916]
iGBS319	JAAADV000000000	2013	V	1	iMLSb	erm(A)	Unknown	Not located		tet(M) [Tn916]
iGBS333	JAAADW000000000	2013	IV	459	cMLSb	erm(A)	ICEsp2905	rpil (L7/L12 ribosomal protein)		tet(M) [Tn916]
iGBS338	JAAADX000000000	2013	V	1	iMLSb	erm(A)	Unknown	rumA (23S rRNA methyltransferase)		tet(M) [Tn916]
iGBS343	JAAADY000000000	2013	II	12	cMLSb	erm(B)	ICESa2603	Not located	tet(O)
iGBS355	JAAADZ000000000	2013	II	22	cMLSb	erm(B)	Tn3872	opuAB (Glycine betaine ABC transport system)	tet(M)		tet(M) located on Tn916
iGBS356	JAAAEA000000000	2014	IV	459	cMLSb	erm(A)	ICEsp2905	Not located
iGBS359	JAAAEB000000000	2014	III	17	cMLSb	erm(B)	ICESa2603	rumA (23S rRNA methyltransferase)	tet(O)	tet(M) [Tn916]
iGBS367	JAAAEC000000000	2014	Ia	23	M	mef(E)	Phage1207.3	Not located		tet(M) [Tn916]
iGBS374	JAAAED000000000	2014	III	19	cMLSb	erm(B)	ICESa2603	Not located	aadE , aphA3 and sat4	tet(M) [Tn916]
iGBS378	JAAAEE000000000	2015	Ia	23	M	mef(E)	Phage1207.3	Not located		tet(M) [Tn916]
iGBS391	JAAAEF000000000	2015	III	1167	L	lsa(C)	IMESagUCN70	Not located		tet(O) [Unknown]
iGBS393	JAAAEG000000000	2015	III	1434	cMLSb	erm(B)	ICESa2603	rumA (23S rRNA methyltransferase)	tet(O) , aadE , aphA3 and sat4
iGBS400	JAAAEH000000000	2015	III	17	cMLSb	erm(B)	ICESa2603	rumA (23S rRNA methyltransferase)	tet(O) , aadE , aphA3 and sat4	tet(M) [Tn916]
iGBS416	JAAAEI000000000	2016	III	17	cMLSb	erm(B)	ICESa2603	Not located	tet(O) , aadE , aphA3 and sat4
iGBS417	JAAAEJ000000000	2016	III	27	cMLSb	erm(B)	ICESa2603	Not located	tet(O)
iGBS426	JAAAEK000000000	2016	IV	459	cMLSb	erm(A)	ICEsp2905	rpil (L7/L12 ribosomal protein)		tet(M) [Tn916]
iGBS427	JAAAEL000000000	2016	III	19	cMLSb	erm(B)	ICESa2603	Not located		tet(O) [Unknown] , lsa(C) [IMESagUCN70]
iGBS430	JAAAEM000000000	2016	III	17	cMLSb	erm(B)	ICESa2603	rumA (23S rRNA methyltransferase)	tet(O) , aadE , aphA3 and sat4
iGBS434	JAAAEN000000000	2016	V	1	cMLSb	erm(B)	Tn3872	rumA (23S rRNA methyltransferase)	tet(M)		tet(M) located on Tn916
iGBS443	JAAAEO000000000	2017	IV	459	cMLSb	erm(A)	ICEsp2905	Not located		tet(M) [Tn916]
iGBS445	JAAAEP000000000	2017	IV	459	cMLSb	erm(A)	ICEsp2905	Not located		tet(M) [Tn916]
iGBS447	JAAAEQ000000000	2017	Ia	23	M	mef(E)	Phage1207.3	Not located		tet(M) [Tn916]
iGBS450	JAAAER000000000	2017	III	107	cMLSb	erm(A)	ICEsp2905	rpil (L7/L12 ribosomal protein)
iGBS457	JAAAES000000000	2017	V	1	iMLSb	erm(A)	Unknown	rumA (23S rRNA methyltransferase)		tet(M) [Tn916]
iGBS459	JAAAET000000000	2017	III	17	cMLSb	erm(B)	ICESa2603	rumA (23S rRNA methyltransferase)	tet(O) , aadE , aphA3 and sat4
iGBS464	JAAAEU000000000	2017	V	1	cMLSb	erm(B)	Tn3872	rumA (23S rRNA methyltransferase)	tet(M)		tet(M) located on Tn916
iGBS472	JAAAEV000000000	2018	Ib	12	cMLSb	erm(B)	ICESa2603	rumA (23S rRNA methyltransferase)	tet(O) , aadE , aphA3 and sat4	lsa(E) + lnu(B) [MGESagGB76]
iGBS480	JAAAEW000000000	2018	V	1	cMLSb	erm(B)	Tn3872	rumA (23S rRNA methyltransferase)	tet(M)		tet(M) located on Tn916
iGBS484	JAABO000000000	2018	Ia	23	M	mef(E)	Phage1207.3	Not located		tet(M) [Tn916]
iGBS485	JAABP000000000	2018	III	335	cMLSb	erm(A)	ICEsp2905	Not located		tet(M) [Tn916]
iGBS492	JAABQ000000000	2018	IV	459	cMLSb	erm(A)	ICEsp2905	Not located		tet(M) [Tn916]
iGBS493	JAABR000000000	2018	III	17	cMLSb	erm(B)	ICESa2603	Not located	tet(O) , aadE , aphA3 and sat4

## Sheet: S. dysgalactiae (SD)
ID	GenBank Accession	Year	emm-type	ST-type	Phenotype	MLS-resistance gene	ICE-family	Integration site	Co-resistance genes on same ICE	Other resistance genes [vector]	Comment
iSDSE118	JAAACH000000000	2008	stC74a	29	iMLSb	erm(A)	ICEsp2905	rpil (L7/L12 ribosomal protein)		tet(M) [Tn916]
iSDSE140	JAAACI000000000	2010	stG485	128	M	mef(A)	Phage1207.3	comEC (late competence protein)		tet(M) [Tn916]
iSDSE155	JAAACJ000000000	2011	stG480	8	iMLSb	erm(A)	ICEsp2905	rumA (23S rRNA methyltransferase)
iSDSE167	JAAACK000000000	2012	stC74a	17	iMLSb	erm(A)	ICEsp2905	rumA (23S rRNA methyltransferase)
iSDSE196	JAAACL000000000	2013	stG245	29	cMLSb	erm(A)	ICEsp2905	rumA (23S rRNA methyltransferase)
iSDSE207	JAAACM000000000	2013	stC74a	17	iMLSb	erm(A)	ICEsp2905	rumA (23S rRNA methyltransferase)
iSDSE222	JAAACN000000000	2014	stG643	12	L	lsa(C)	ICEsp2905	rumA (23S rRNA methyltransferase)	tet(O)
iSDSE230	JAAACO000000000	2014	stG62647	319	iMLSb	erm(A)	ICEsp2905	rumA (23S rRNA methyltransferase)
iSDSE257	JAAACP000000000	2015	stG485	55	iMLSb	erm(A)	ICEsp2905	rumA (23S rRNA methyltransferase)	tet(M) + tet(O)		tet(M) not associated with Tn916
iSDSE299	JAAACQ000000000	2016	stG2078	473	iMLSb	erm(A)	ICEsp2905	rumA (23S rRNA methyltransferase)
iSDSE305	JAAACR000000000	2017	stG840	269	cMLSb	erm(B)	Tn3872	tkt (Transketolase)	tet(M)		tet(M) located on Tn916
iSDSE309	JAAACS000000000	2017	stG485	17	cMLSb	erm(A)	ICEsp2905	Not located
iSDSE322	JAAACT000000000	2017	stG485	29	iMLSb	erm(B)	Unknown	tRNAarg (Argenine tRNA)
iSDSE324	JAAACU000000000	2017	stG480	8	iMLSb	erm(A)	ICEsp2905	rumA (23S rRNA methyltransferase)
iSDSE333	JAAACV000000000	2017	stG2078	17	cMLSb	erm(A)	ICEsp2905	rumA (23S rRNA methyltransferase)
iSDSE348	JAAACW000000000	2018	stG2574	23	cMLSb	erm(A)	ICEsp2905	cydB (cytochrome d ubiquinol oxidase)		tet(M) [Tn916]
iSDSE355	JAAACX000000000	2018	stG2078	17	cMLSb	erm(B)	Tn6218	nrdE1 (Ribonucleotide reductase class Ib)
iSDSE357	JAAACY000000000	2018	stC74a	17	iMLSb	erm(A)	ICEsp2905	rumA (23S rRNA methyltransferase)
iSDSE359	JAAACZ000000000	2018	stC74a	17	iMLSb	erm(A)	ICEsp2905	rumA (23S rRNA methyltransferase)
